# Supplementary material for: The Influence of Bovine Colostrum and Sodium Butyrate Supplementation on Gut Microbiota and the Intestinal–Liver Axis in Weaned Piglets
Source: Nutrients. 2026 Jun 1;18(11):1784. doi: 10.3390/nu18111784 (PMC13258546; doi:10.3390/nu18111784)
Supplement: Supplementary file 1 [file nutrients-18-01784-s001.zip]

Archive with 1 entries (1 files):
- nutrients-4181453-supplementary.pdf
